# Supplementary material for: PEG–Lipid–PLGA Hybrid Particles for Targeted Delivery of Anti-Inflammatory Drugs
Source: Pharmaceutics. 2024 Jan 28;16(2):187. doi: 10.3390/pharmaceutics16020187 (PMC10891717; doi:10.3390/pharmaceutics16020187)
Supplement: Supplementary file 1 [file pharmaceutics-16-00187-s001.zip]

Archive with 1 entries (1 files):
- pharmaceutics-2770169-supplementary.pdf
